# Supplementary material for: Genome-Wide Identification of Specific Genetic Loci Common to Sheep and Goat
Source: Biomolecules. 2024 May 29;14(6):638. doi: 10.3390/biom14060638 (PMC11201639; doi:10.3390/biom14060638)
Supplement: Supplementary file 1 [file biomolecules-14-00638-s001.zip]

Archive with 2 entries (2 files):
- biomolecules-supplementary figure.pdf
- Supplementary Table.xlsx
