# Supplementary material for: Genome-Wide Identification of Specific Genetic Loci Common to Sheep and Goat
Source: Biomolecules. 2024 May 29;14(6):638. doi: 10.3390/biom14060638 (PMC11201639; doi:10.3390/biom14060638)
Supplement: Supplementary file 1 [file biomolecules-14-00638-s001.zip › Supplementary Table.xlsx]

## Sheet: Supplementary Table S1
Supplementary Table S1. The reference genome versions used for identifying candidate SGCSSs.
Specie	Genome version
Sheep	Oar_v3.1
Goat	ARS1
Cow	UMD3.1
Pig	Sscrofa11.1
Dog	CanFam3.1
Horse	EquCab2
Human	GRCh38
Mouse	GRCm38
Chicken	Gallus_gallus-5.0

## Sheet: Supplementary Table S2
Supplementary Table S2. Detailed information of 1450 resequencing samples.
Specie	Breed	Location	nSamples	Abbreviation	Link
Ovis canadensis (Bighorn sheep)	Unknown	Unknown	3	ISGC	http://projects.ensembl.org/nextgen/
Ovis dalli (Dall sheep)	Unknown	Unknown	2	ISGC	http://projects.ensembl.org/nextgen/
Ovis orientalis (mouflon)	Unknown	Iran	19	IROO	http://projects.ensembl.org/nextgen/
Ovis vignei (urial)	Unknown	Iran	4	IROV	http://projects.ensembl.org/nextgen/
Ovis aries (sheep)	Unknown	Iran	20	IROA	http://projects.ensembl.org/nextgen/
Ovis aries (sheep)	Unknown	Morocco	160	MODA	http://projects.ensembl.org/nextgen/
Ovis aries (sheep)	Afshari	Unknown	2	ISGC	http://projects.ensembl.org/nextgen/
Ovis aries (sheep)	Awassi	Unknown	5	ISGC	http://projects.ensembl.org/nextgen/
Ovis aries (sheep)	Brazilian Creole	Unknown	2	ISGC	http://projects.ensembl.org/nextgen/
Ovis aries (sheep)	Bangladeshi	Unknown	2	ISGC	http://projects.ensembl.org/nextgen/
Ovis aries (sheep)	Morada Nova	Unknown	2	ISGC	http://projects.ensembl.org/nextgen/
Ovis aries (sheep)	Santa Inês	Unknown	2	ISGC	http://projects.ensembl.org/nextgen/
Ovis aries (sheep)	Castellana	Unknown	2	ISGC	http://projects.ensembl.org/nextgen/
Ovis aries (sheep)	Cine Capari	Unknown	1	ISGC	http://projects.ensembl.org/nextgen/
Ovis aries (sheep)	Changthangi	Unknown	2	ISGC	http://projects.ensembl.org/nextgen/
Ovis aries (sheep)	Churra	Unknown	2	ISGC	http://projects.ensembl.org/nextgen/
Ovis aries (sheep)	Cheviot	Unknown	2	ISGC	http://projects.ensembl.org/nextgen/
Ovis aries (sheep)	Dollgellau Welsh Mountain	Unknown	1	ISGC	http://projects.ensembl.org/nextgen/
Ovis aries (sheep)	Ethiopian Menz	Unknown	1	ISGC	http://projects.ensembl.org/nextgen/
Ovis aries (sheep)	Finnsheep	Unknown	2	ISGC	http://projects.ensembl.org/nextgen/
Ovis aries (sheep)	Indian Garole	Unknown	2	ISGC	http://projects.ensembl.org/nextgen/
Ovis aries (sheep)	Gulf Coast native	Unknown	2	ISGC	http://projects.ensembl.org/nextgen/
Ovis aries (sheep)	Garut	Unknown	2	ISGC	http://projects.ensembl.org/nextgen/
Ovis aries (sheep)	Karya	Unknown	1	ISGC	http://projects.ensembl.org/nextgen/
Ovis aries (sheep)	Karakas	Unknown	2	ISGC	http://projects.ensembl.org/nextgen/
Ovis aries (sheep)	Meat Lacaune	Unknown	2	ISGC	http://projects.ensembl.org/nextgen/
Ovis aries (sheep)	Merino	Unknown	3	ISGC	http://projects.ensembl.org/nextgen/
Ovis aries (sheep)	Norduz	Unknown	2	ISGC	http://projects.ensembl.org/nextgen/
Ovis aries (sheep)	Namaqua Afrikaner	Unknown	1	ISGC	http://projects.ensembl.org/nextgen/
Ovis aries (sheep)	Ojalada	Unknown	2	ISGC	http://projects.ensembl.org/nextgen/
Ovis aries (sheep)	Poll Dorset	Unknown	1	ISGC	http://projects.ensembl.org/nextgen/
Ovis aries (sheep)	Ronderib Afrikaner	Unknown	2	ISGC	http://projects.ensembl.org/nextgen/
Ovis aries (sheep)	Romney	Unknown	1	ISGC	http://projects.ensembl.org/nextgen/
Ovis aries (sheep)	Salz	Unknown	3	ISGC	http://projects.ensembl.org/nextgen/
Ovis aries (sheep)	Scottish Blackface	Unknown	1	ISGC	http://projects.ensembl.org/nextgen/
Ovis aries (sheep)	Sakiz	Unknown	2	ISGC	http://projects.ensembl.org/nextgen/
Ovis aries (sheep)	Swiss Mirror	Unknown	1	ISGC	http://projects.ensembl.org/nextgen/
Ovis aries (sheep)	Sumatra	Unknown	2	ISGC	http://projects.ensembl.org/nextgen/
Ovis aries (sheep)	Swiss White Alpine	Unknown	4	ISGC	http://projects.ensembl.org/nextgen/
Ovis aries (sheep)	Texel	Unknown	1	ISGC	http://projects.ensembl.org/nextgen/
Ovis aries (sheep)	Tregaon Welsh mountain	Unknown	1	ISGC	http://projects.ensembl.org/nextgen/
Ovis aries (sheep)	Valais Blacknose	Unknown	1	ISGC	http://projects.ensembl.org/nextgen/
Ovis aries (sheep)	Welsh Hardy Speckled Face	Unknown	1	ISGC	http://projects.ensembl.org/nextgen/
Ovis aries (sheep)	Northern Tibetan	Unknown	1	ISGC	http://projects.ensembl.org/nextgen/
Ovis aries (sheep)	Eastern Tibetan	Unknown	1	ISGC	http://projects.ensembl.org/nextgen/
Ovis aries (sheep)	Ao Mei	China	10	AM	ftp://penguin.genomics.cn/pub/10.5524/100001_101000/100408/99sheep.fil.format2.vcf.gz
Ovis aries (sheep)	Ba Yin Bu Lu Ke	China	10	BY	ftp://penguin.genomics.cn/pub/10.5524/100001_101000/100408/99sheep.fil.format2.vcf.gz
Ovis aries (sheep)	Ce Le	China	10	CB	ftp://penguin.genomics.cn/pub/10.5524/100001_101000/100408/99sheep.fil.format2.vcf.gz
Ovis aries (sheep)	He Gu	China	10	VT	ftp://penguin.genomics.cn/pub/10.5524/100001_101000/100408/99sheep.fil.format2.vcf.gz
Ovis aries (sheep)	Hu	China	10	H	ftp://penguin.genomics.cn/pub/10.5524/100001_101000/100408/99sheep.fil.format2.vcf.gz
Ovis aries (sheep)	Ou La	China	10	OL	ftp://penguin.genomics.cn/pub/10.5524/100001_101000/100408/99sheep.fil.format2.vcf.gz
Ovis aries (sheep)	Tan	China	10	T	ftp://penguin.genomics.cn/pub/10.5524/100001_101000/100408/99sheep.fil.format2.vcf.gz
Ovis aries (sheep)	Wu Zhu Mu Qin	China	10	WZ	ftp://penguin.genomics.cn/pub/10.5524/100001_101000/100408/99sheep.fil.format2.vcf.gz
Ovis aries (sheep)	Xiao Wei Han	China	10	STH	ftp://penguin.genomics.cn/pub/10.5524/100001_101000/100408/99sheep.fil.format2.vcf.gz
Ovis aries (sheep)	Cao Yuan	China	9	PT	ftp://penguin.genomics.cn/pub/10.5524/100001_101000/100408/99sheep.fil.format2.vcf.gz
Capra aegagrus (bezoar)	Unknown	Iran	22	IRCA	http://projects.ensembl.org/nextgen/
Capra hircus (goat)	Unknown	Iran	20	IRCH	http://projects.ensembl.org/nextgen/
Capra hircus (goat)	Unknown	Morocco	161	MOCH	http://projects.ensembl.org/nextgen/
Capra hircus (goat)	Unknown	Australia	5	AUCH	http://projects.ensembl.org/nextgen/
Capra hircus (goat)	Unknown	France	4	AUFR	http://projects.ensembl.org/nextgen/
Capra hircus (goat)	Unknown	Italy	5	ITCH	http://projects.ensembl.org/nextgen/
Bos taurus (cow)	Unknown	Iran	9	IRBT	http://projects.ensembl.org/nextgen/
Bos taurus × indicus (cow)	Unknown	Uganda	25	UGBT	http://projects.ensembl.org/nextgen/
Sus scrofa (pig)	Ba Mei	China	7	CNBM	Unreleased
Sus scrofa (pig)	Bao Shan	China	6	CNBS	Unreleased
Sus scrofa (pig)	Ba Ma Xiang	China	6	CNBX	Unreleased
Sus scrofa (pig)	Er Hua Lian	China	5	CNEH	Unreleased
Sus scrofa (pig)	He Tao Da Er	China	6	CNHT	Unreleased
Sus scrofa (pig)	Jin Hua	China	10	CHJH	Unreleased
Sus scrofa (pig)	Jiang Qu Hai	China	3	CHJQ	Unreleased
Sus scrofa (pig)	Lu Chuan	China	5	CNLC	Unreleased
Sus scrofa (pig)	Lai Wu Hei	China	6	CNLW	Unreleased
Sus scrofa (pig)	Min pig	China	14	CNMZ	Unreleased
Sus scrofa (pig)	Mei Shan	China	11	CNMS	Unreleased
Sus scrofa (pig)	Nei Jiang	China	8	CNNJ	Unreleased
Sus scrofa (pig)	Pen Zhou	China	2	CNPZ	Unreleased
Sus scrofa (pig)	Rong Chang	China	11	CNRC	Unreleased
Sus scrofa (pig)	Wu Jin	China	3	CNWJ	Unreleased
Sus scrofa (pig)	Wu Zhi Shan	China	6	CNWZ	Unreleased
Sus scrofa (pig)	Xiang pig	China	2	CNXZ	Unreleased
Sus scrofa (pig)	Ya Nan	China	2	CNYN	Unreleased
Sus scrofa (pig)	Leping Spotted	China	2	CNLS	Unreleased
Sus scrofa (pig)	Tibetan pig	China	48	CNTZ	Unreleased
Sus scrofa (pig)	Wannan Spotted	China	2	CNWS	Unreleased
Sus scrofa (pig)	16th century pig	Unknown	1	NA	Unreleased
Sus scrofa (pig)	Crossbred	Unknown	4	CB	Unreleased
Sus scrofa (pig)	Wild boar	Asia	20	ASWB	Unreleased
Sus scrofa (pig)	Berkshire	English	11	EUBK	Unreleased
Sus scrofa (pig)	Duroc	Europe	31	EUDR	Unreleased
Sus scrofa (pig)	Landrace	Europe	19	EULD	Unreleased
Sus scrofa (pig)	Large White	Europe	18	EULW	Unreleased
Sus scrofa (pig)	Pietrain	Europe	18	EUPR	Unreleased
Sus scrofa (pig)	Wild boar	Europe	24	EUWB	Unreleased
Sus scrofa (pig)	Angler Sattelschwein	Germany	2	EUAS	Unreleased
Sus scrofa (pig)	British Saddleback	English	3	EUBS	Unreleased
Sus scrofa (pig)	Calabrese pig	Italy	1	EUCB	Unreleased
Sus scrofa (pig)	Casertana pig	Italy	2	EUCT	Unreleased
Sus scrofa (pig)	Chato Murciano	Spain	2	EUCM	Unreleased
Sus scrofa (pig)	Cinta Senese	Italy	1	EUCS	Unreleased
Sus scrofa (pig)	Creole pig	Haiti	1	EUCR	Unreleased
Sus scrofa (pig)	Gloucester Old Spot	English	1	EUGOS	Unreleased
Sus scrofa (pig)	Hampshire	English	3	EUHS	Unreleased
Sus scrofa (pig)	Linderodsvin	Europe	1	EULDD	Unreleased
Sus scrofa (pig)	Mangalica	Europe	5	EUMG	Unreleased
Sus scrofa (pig)	Middle White	Europe	1	EUMW	Unreleased
Sus scrofa (pig)	Negro Iberico	Europe	1	EUNI	Unreleased
Sus scrofa (pig)	Nera Siciliana	Italy	1	EUNS	Unreleased
Sus scrofa (pig)	Tamworth	English	3	EUTW	Unreleased
Sus scrofa (pig)	Yucatan minipig	North America	6	NAYM	Unreleased
Sus scrofa (pig)	Iberian	Europe	4	EUIB	Unreleased
Sus scrofa (pig)	Unknown	Korea	1	ASP	Unreleased
Sus scrofa (pig)	Unknown	Unknown	1	NA	Unreleased
Sus scrofa (pig)	Retinto	Europe	1	EURT	Unreleased
Sus scrofa (pig)	Sumatran wild boar	Island Southeast Asia	2	SASW	Unreleased
Sus cebifrons (Visayan warty pig)	Unknown	Island Southeast Asia	8	SASC	Unreleased
Sus barbatus (bearded pig)	Unknown	Island Southeast Asia	1	SASB	Unreleased
Sus celebensis (Celebes wild boar)	Unknown	Island Southeast Asia	1	SACL	Unreleased
Sus verrucosus (Java warty pig)	Unknown	Island Southeast Asia	1	SASV	Unreleased
Phacochoerus africanus (Common warthog)	Unknown	sub-Saharan Africa	1	AFWP	Unreleased
Gallus gallus (chicken)	Tibetan chicken	China	41	ZJ	Unreleased
Gallus gallus (chicken)	White Leghorn	Europe	38	BLH	Unreleased
Gallus gallus (chicken)	Daweishan Mini chicken	China	32	DWS	Unreleased
Gallus gallus (chicken)	Cobb500	America	31	KB	Unreleased
Gallus gallus (chicken)	Liyang chicken	China	31	LY	Unreleased
Gallus gallus (chicken)	Recessive white Rock	Europe	31	YXB	Unreleased
Gallus gallus (chicken)	Rhode Island Red	America	31	LDH	Unreleased
Gallus gallus (chicken)	Langshan chicken	China	31	LS	Unreleased
Gallus gallus (chicken)	Silkies	China	31	WJ	Unreleased
Gallus gallus (chicken)	Chahua	China	31	CH	Unreleased
Gallus gallus (chicken)	AIL F9 from A03 and HX	China	32	AH9	Unreleased
Gallus gallus (chicken)	Black Sumatra and Black Java	America	20	BSU	Unreleased
Gallus gallus (chicken)	High quality line A03	China	16	A03	Unreleased
Gallus gallus (chicken)	Huiyang Bearded chicken	China	15	HX	Unreleased
Gallus gallus (chicken)	Sumatera and Kedu Hitam	Island Southeast Asia	15	SUM	Unreleased
Gallus gallus (chicken)	Red jungle fowl	Island Southeast Asia	10	RJF	Unreleased
Gallus gallus (chicken)	Green jungle fowl	Island Southeast Asia	9	GJF	Unreleased
Gallus gallus (chicken)	Xishuangbanna Game chicken	China	8	XSD	Unreleased
Gallus gallus (chicken)	Beijing You chicken	China	1	BY	Unreleased
Gallus gallus (chicken)	Lindian chicken	China	1	LDH	Unreleased
Gallus gallus (chicken)	Cornish	America	1	CS	Unreleased
Total			1450

## Sheet: Supplementary Table S3
Supplementary Table S3. The number of SNP recorded in Ensembl dbSNP database(version 92).
Specie	Number of SNPs
Sheep	50645346
Goat	33953213
Cow	98036942
Pig	57508159
Dog	5655789
Horse	5019522
Human	324781098
Mouse	79282089
Chicken	20829403

## Sheet: Supplementary Table S4
Supplementary Table S4. Summary of 150 SGCSSs and their corresponding sites among the other seven species. The position for each SGCSS is based on sheep reference genome. The nucleobases are extracted from nine species reference genomes.
Chr	Position	Sheep	Goat	Cattle	Dog	Horse	Human	Mouse	Pig	Chicken	Gene	D value
1	39750639	A	A	G	G	G	C	C	G	C	CACHD1	0.916667
1	39777647	T	T	G	G	G	C	C	G	C	CACHD1	0.916667
1	93130886	A	A	C	C	C	G	C	C	C	IGSF3	0.93617
1	94539504	G	G	A	A	A	T	A	A	A	WDR3	0.935484
1	100122349	A	A	G	G	G	C	G	G	C	PI4KB	0.934783
1	140600323	A	A	C	C	G	G	G	G	G	NRIP1	0.915789
1	183639724	C	C	T	T	A	T	A	A	A	HGD	0.9375
1	183639749	G	G	A	A	T	A	T	T	T	HGD	0.9375
1	253827825	T	T	C	C	G	G	C	G	G	TOPBP1	0.9375
1	255183644	T	T	G	G	C	C	G	C	C	DNAJC13	0.935484
1	255187964	G	G	T	T	A	A	T	A	A	DNAJC13	0.934783
1	255200754	C	C	T	T	A	A	T	A	A	DNAJC13	0.915789
2	9623051	T	A	G	G	G	G	G	G	C	ZNF618	0.9375
2	11994430	G	C	T	T	T	T	T	T	A	ECPAS	0.936842
2	12898019	G	C	A	A	A	A	A	A	A	SVEP1	0.915789
2	74005177	C	G	A	A	T	T	T	A	T	GLDC	0.956989
2	81096407	G	C	A	A	T	T	T	A	T	MPDZ	0.915789
2	112554343	C	G	T	T	T	T	A	A	A	HERC2	0.936842
2	112571769	C	G	T	T	T	T	A	A	A	HERC2	0.915789
2	216317890	C	G	T	T	T	T	T	T	T	FN1	0.916667
2	230885418	C	G	T	T	T	T	T	T	T	TRIP12	0.914894
2	230909124	A	T	G	G	G	G	G	G	G	TRIP12	0.9375
2	230948920	G	C	A	A	A	A	A	A	A	TRIP12	0.915789
2	230948971	G	C	T	T	T	T	T	T	T	TRIP12	0.93617
2	233962478	A	T	G	G	G	C	G	C	C	YARS	0.914894
2	239560474	T	A	C	C	C	G	C	G	C	DHDDS	0.915789
2	246311870	G	C	T	T	T	A	T	A	A	UBR4	0.936842
2	246312112	C	G	A	A	A	T	A	T	T	UBR4	0.9375
2	246342524	C	G	T	T	T	A	T	A	A	UBR4	0.914894
2	246342588	G	C	A	A	A	T	A	T	T	UBR4	0.93617
2	246353470	G	C	A	A	A	T	A	T	T	UBR4	0.9375
2	246370721	C	G	A	A	A	T	A	T	T	UBR4	0.957895
2	246374886	C	G	T	T	T	A	T	A	A	UBR4	0.93617
2	246375393	G	C	A	A	A	T	A	T	T	UBR4	0.9375
2	246391985	G	C	A	A	A	T	A	T	T	UBR4	0.914894
3	7387628	C	G	A	A	A	A	A	A	A	NUP188	0.914894
3	7401328	C	G	A	A	A	A	A	A	A	NUP188	0.915789
3	10660970	C	G	T	T	T	T	A	T	T	GAPVD1	0.916667
3	10679635	A	T	C	C	C	C	G	C	C	GAPVD1	0.915789
3	60359492	A	T	C	C	C	C	C	G	C	TTL	0.915789
3	68683684	C	G	T	T	A	T	A	A	T	MTIF2	0.93617
3	70088493	T	A	C	C	G	C	G	G	G	PSME4	0.916667
3	75932207	C	G	T	T	A	T	T	A	T	PPP1R21	0.915789
3	91272191	G	C	T	T	A	T	T	A	A	BIRC6	0.958333
3	91332380	G	C	A	A	T	A	A	T	T	BIRC6	0.9375
3	91345474	C	G	A	A	T	A	A	T	T	BIRC6	0.9375
3	91388411	G	C	T	T	A	T	T	A	A	BIRC6	0.915789
3	105883511	C	G	T	T	A	A	A	T	A	ANAPC1	0.957895
3	213894648	T	T	G	G	G	G	G	C	C	PLA2G6	0.93617
4	9549321	C	G	A	A	A	A	T	A	A	ANKIB1	0.916667
4	10544650	G	C	A	A	A	A	A	A	A	VPS50	0.936842
4	44756218	C	G	T	T	T	T	T	T	T	RELN	0.93617
4	45378454	G	C	A	A	A	A	A	A	A	ORC5	0.915789
4	93993928	G	C	A	A	A	A	A	T	A	TMEM209	0.93617
4	93994208	C	G	T	T	T	T	T	A	T	TMEM209	0.914894
5	47181590	G	C	A	A	T	A	A	A	A	KDM3B	0.916667
5	57319075	G	C	T	T	A	T	A	T	T	FBXO38	0.936842
6	19109866	A	A	C	C	C	G	C	C	C	TBCK	0.957447
6	58350369	C	C	A	A	T	A	A	A	T	WDR19	0.936842
6	92840850	A	A	G	G	C	G	G	G	C	FRAS1	0.93617
7	32693631	G	C	A	A	T	A	A	T	T	EIF2AK4	0.93617
7	35413785	G	C	T	T	A	T	T	A	T	TMEM62	0.934783
7	43412607	C	G	T	T	T	A	T	T	T	HERC1	0.916667
7	74669899	C	G	A	A	A	A	A	A	T	FUT8	0.916667
7	76538273	T	A	C	C	C	C	C	C	C	ZFYVE26	0.9375
7	97385705	C	G	T	T	T	T	T	T	T	TTC8	0.957447
8	10246841	C	C	T	T	T	T	T	A	A	PGM3	0.916667
8	48341807	A	A	G	G	C	C	G	C	G	RNGTT	0.934783
8	63100629	T	T	C	C	C	C	G	G	G	ARFGEF3	0.916667
9	82431787	A	T	C	C	G	G	C	C	G	VIRMA	0.9375
9	93714518	C	G	T	T	T	T	T	A	T	TAF2	0.957447
9	93715751	G	C	A	A	A	A	A	T	A	TAF2	0.915789
9	93723323	G	C	T	T	T	T	T	A	T	TAF2	0.915789
10	52666633	C	G	T	T	T	T	T	T	A	MYCBP2	0.936842
10	52673648	G	C	A	A	A	A	A	A	T	MYCBP2	0.9375
10	52817678	C	G	T	T	T	T	T	T	A	MYCBP2	0.915789
11	9635139	C	C	T	T	T	T	A	T	T	TRIM37	0.936842
11	10774221	A	A	G	G	G	C	C	G	G	INTS2	0.93617
11	12072925	G	G	A	A	A	T	T	A	A	APPBP2	0.93617
11	14363116	T	T	C	C	C	G	G	C	C	PEX12	0.915789
11	19499782	A	A	G	G	G	G	C	G	G	SARM1	0.936842
11	19499855	G	G	A	A	A	A	T	A	A	SARM1	0.915789
11	24336812	A	A	G	G	G	G	C	G	C	ANKFY1	0.916667
11	37147161	A	A	G	G	C	C	G	C	G	SNF8	0.934066
11	45656417	G	G	A	A	T	A	A	T	T	CDC27	0.915789
11	47317536	T	T	C	C	G	C	C	G	C	DCAF7	0.936842
11	62022204	C	C	T	T	T	T	A	T	A	HELZ	0.935484
11	62027809	G	G	A	A	A	A	T	A	T	HELZ	0.936842
11	62090105	G	G	A	A	A	A	T	A	T	HELZ	0.916667
11	62102064	C	C	T	T	T	T	A	T	A	HELZ	0.93617
11	62118437	C	C	T	T	T	T	A	T	A	HELZ	0.915789
12	10283861	T	T	C	C	G	G	C	C	C	TROVE2	0.915789
12	39450823	C	C	A	A	A	T	A	T	A	VPS13D	0.9375
12	40543138	A	A	C	C	C	G	C	G	G	MTOR	0.916667
12	40572958	G	G	A	A	A	T	A	T	T	MTOR	0.9375
12	50039095	C	C	T	T	T	A	T	A	T	DNAJC16	0.93617
12	62690123	C	C	T	T	T	T	A	T	T	SMG7	0.93617
13	35118417	A	A	G	G	G	C	C	C	G	BAMBI	0.915789
13	61013136	G	G	A	A	A	A	A	A	A	POFUT1	0.936842
13	63638643	C	C	T	T	T	T	T	T	A	NCOA6	0.916667
13	63638660	G	G	T	T	T	T	T	T	A	NCOA6	0.9375
13	63638684	G	G	A	A	A	A	A	A	T	NCOA6	0.916667
13	63638708	G	G	A	A	A	A	A	A	T	NCOA6	0.916667
13	63638712	G	G	A	A	A	A	A	A	T	NCOA6	0.9375
13	63672520	G	G	T	T	T	T	T	T	A	NCOA6	0.935484
13	63865117	C	C	T	T	T	T	T	T	A	TRPC4AP	0.936842
13	67037916	G	G	A	A	A	A	A	A	T	RALGAPB	0.916667
13	74232708	C	C	T	T	T	T	T	T	T	PCIF1	0.915789
13	76784412	G	G	T	T	T	T	T	T	T	CSE1L	0.9375
14	9893069	C	C	T	T	T	T	T	A	A	MBTPS1	0.916667
14	23631622	C	C	T	T	A	A	A	A	T	BBS2	0.936842
14	44059990	T	T	C	C	C	C	G	C	G	KIAA0355	0.93617
14	44060079	T	T	C	C	C	C	G	C	G	KIAA0355	0.93617
15	23749380	C	G	T	T	T	T	A	T	A	ZW10	0.936842
15	29236928	C	G	T	T	T	T	A	T	A	NLRX1	0.93617
15	49278229	C	G	T	T	A	A	A	T	T	RRM1	0.936842
15	74915528	A	T	G	G	G	G	C	C	C	CKAP5	0.9375
15	74922335	C	G	T	T	T	T	A	A	A	CKAP5	0.93617
15	74930568	C	G	T	T	T	T	A	A	A	CKAP5	0.915789
15	75052680	C	G	T	T	T	T	A	A	A	LRP4	0.936842
15	75376101	C	G	A	A	A	A	T	T	T	MADD	0.9375
15	75382186	C	G	T	T	T	T	A	A	A	MADD	0.936842
17	53670765	G	C	A	A	T	A	T	A	T	IFT81	0.9375
17	62139475	C	G	T	T	A	T	A	T	A	GCN1	0.936842
17	62139517	C	G	T	T	A	T	A	T	A	GCN1	0.93617
17	62139544	G	C	T	T	A	T	A	T	A	GCN1	0.93617
17	71484287	G	G	A	A	T	A	A	A	T	PI4KA	0.957895
17	71484302	C	C	T	T	A	T	T	T	A	PI4KA	0.957895
17	71485622	C	C	T	T	A	T	T	T	A	PI4KA	0.936842
18	54118722	G	G	A	A	T	A	A	T	T	TUBGCP4	0.9375
18	58688066	T	T	C	C	C	C	C	C	C	DICER1	0.957895
19	47039261	T	T	C	C	C	G	C	G	G	ACTR8	0.915789
19	49324444	C	C	A	A	A	T	A	T	T	DCAF1	0.935484
20	50885332	C	G	T	T	A	A	A	A	A	EXOC2	0.916667
21	39262113	C	C	A	A	A	A	T	T	A	TKFC	0.956522
22	17846247	C	G	T	T	A	T	T	T	A	RRP12	0.934783
22	21711043	T	A	C	C	G	C	C	C	G	MGEA5	0.93617
22	33282988	C	G	A	A	T	A	A	A	A	NHLRC2	0.936842
22	33563291	C	G	A	A	T	A	A	A	A	CCDC186	0.916667
24	17236425	A	A	G	G	C	G	G	C	C	VPS35L	0.916667
24	25673175	A	A	G	G	C	G	G	C	C	XPO6	0.9375
25	4100813	C	G	A	A	A	T	T	A	A	EXOC8	0.916667
25	8545669	G	C	T	T	A	T	A	A	A	LYST	0.916667
25	8545855	A	T	C	C	G	C	G	G	G	LYST	0.916667
25	17962125	C	G	T	T	T	T	A	T	A	ARID5B	0.936842
25	19206884	C	G	T	T	T	T	A	T	A	JMJD1C	0.915789
25	19207012	C	G	T	T	T	T	A	T	A	JMJD1C	0.936842
25	29847269	C	G	A	A	A	A	A	A	T	VCL	0.916667
25	40756048	G	C	A	A	T	A	T	A	A	WAPL	0.93617
26	6423157	G	C	A	A	T	A	T	A	A	WDR17	0.915789

## Sheet: Supplementary Table S5
Supplementary Table S5. The substitution types of 150 SGCSSs. The position for each SGCSS is based on sheep reference genome. The nucleobases are extracted from nine species CDS data and then translated to peptides.
Chr	Position	Sheep-goat	The other seven species	Type	Sheep	Goat	Cattle	Dog	Horse	Human	Mouse	Pig	Chicken
1	39750639	A	C	nonsynonymous	I	I	I	I	I	I	I	I	V
1	39777647	T	C	synonymous	N	N	N	N	N	N	N	N	N
1	93130886	T	C	synonymous	V	V	V	V	V	V	V	V	V
1	94539504	G	T	synonymous	F	F	F	F	F	F	F	F	F
1	100122349	T	G	synonymous	R	R	R	R	R	R	R	R	R
1	140600323	A	C	synonymous	I	I	I	I	I	I	I	I	I
1	183639724	G	A	nonsynonymous	A	A	A	A	A	A	C	A	A
1	183639749	C	T	synonymous	K	K	K	K	K	K	K	K	K
1	253827825	T	C	nonsynonymous	R	R	R	H	H	R	R	R	Q
1	255183644	A	C	nonsynonymous	T	T	T	T	T	T	T	T	S
1	255187964	C	A	nonsynonymous	V	V	V	V	V	A	V	V	A
1	255200754	G	A	synonymous	R	R	R	R	R	R	R	R	R
2	9623051	A	G	synonymous	Q	Q	Q	Q	Q	Q	Q	Q	Q
2	11994430	G	A	synonymous	A	A	A	A	A	A	A	A	A
2	12898019	G	T	synonymous	D	D	D	D	D	D	D	D	D
2	74005177	G	A	synonymous	V	V	V	V	V	V	V	V	V
2	81096407	C	A	synonymous	C	C	C	C	C	C	C	C	C
2	112554343	G	A	synonymous	R	R	R	R	R	R	R	R	R
2	112571769	G	A	synonymous	E	E	E	E	E	E	E	E	E
2	216317890	G	A	synonymous	R	R	R	R	R	R	R	R	R
2	230885418	G	A	synonymous	E	E	E	E	E	E	E	E	E
2	230909124	T	C	nonsynonymous	P	P	P	T	T	T	T	T	T
2	230948920	C	T	synonymous	S	S	S	S	S	S	S	S	S
2	230948971	C	A	synonymous	L	L	L	L	L	L	L	L	L
2	233962478	A	G	synonymous	Q	Q	Q	Q	Q	Q	Q	Q	Q
2	239560474	A	G	synonymous	N	N	N	N	N	N	N	N	N
2	246311870	G	T	synonymous	Y	Y	Y	Y	Y	Y	Y	Y	Y
2	246312112	C	A	synonymous	V	V	V	V	V	V	V	V	V
2	246342524	C	T	synonymous	G	G	G	G	G	G	G	G	G
2	246342588	G	A	synonymous	T	T	T	T	T	T	T	T	T
2	246353470	G	A	synonymous	I	I	I	I	I	I	I	I	I
2	246370721	C	A	synonymous	S	S	S	S	S	S	S	S	S
2	246374886	C	T	synonymous	T	T	T	T	T	T	T	T	T
2	246375393	G	A	synonymous	L	L	L	L	L	L	L	L	L
2	246391985	G	A	synonymous	L	L	L	L	L	L	L	L	L
3	7387628	G	A	synonymous	K	K	K	K	K	K	K	K	K
3	7401328	G	A	synonymous	R	R	R	R	R	R	R	R	R
3	10660970	G	T	synonymous	S	S	S	S	S	S	S	S	S
3	10679635	T	C	synonymous	E	E	E	E	E	E	E	E	E
3	60359492	T	C	synonymous	K	K	K	K	K	K	K	K	K
3	68683684	C	A	nonsynonymous	A	A	A	A	A	A	T	G	A
3	70088493	T	G	synonymous	S	S	S	S	S	S	S	S	S
3	75932207	G	T	synonymous	A	A	A	A	A	A	A	A	A
3	91272191	C	T	synonymous	S	S	S	S	S	S	S	S	S
3	91332380	C	A	synonymous	S	S	S	S	S	S	S	S	S
3	91345474	G	A	synonymous	F	F	F	F	F	F	F	F	F
3	91388411	C	T	synonymous	V	V	V	V	V	V	V	V	V
3	105883511	G	T	nonsynonymous	V	V	V	I	I	I	I	I	I
3	213894648	A	C	synonymous	A	A	A	A	A	A	A	A	A
4	9549321	C	A	synonymous	G	G	G	G	G	G	G	G	G
4	10544650	G	A	synonymous	W	W	W	W	W	W	W	W	W
4	44756218	G	A	synonymous	F	F	F	F	F	F	F	F	F
4	45378454	C	T	nonsynonymous	I	I	I	I	I	I	I	I	L
4	93993928	C	T	synonymous	L	L	L	L	L	L	L	L	L
4	93994208	G	A	synonymous	I	I	I	I	I	I	I	I	I
5	47181590	G	A	synonymous	S	S	S	S	S	S	S	S	S
5	57319075	G	T	synonymous	V	V	V	V	V	V	V	V	V
6	19109866	A	C	synonymous	R	R	R	R	R	R	R	R	R
6	58350369	C	A	synonymous	V	V	V	V	V	V	V	V	V
6	92840850	A	G	synonymous	P	P	P	P	P	P	P	P	P
7	32693631	G	A	nonsynonymous	L	L	L	L	L	L	L	L	M
7	35413785	G	T	nonsynonymous	S	S	S	S	S	S	S	S	R
7	43412607	C	T	synonymous	C	C	C	C	C	C	C	C	C
7	74669899	C	A	synonymous	S	S	S	S	S	S	S	S	S
7	76538273	A	G	nonsynonymous	V	V	V	V	V	V	V	V	I
7	97385705	C	T	synonymous	V	V	V	V	V	V	V	V	V
8	10246841	G	A	synonymous	M	M	M	M	M	M	M	M	M
8	48341807	A	G	synonymous	L	L	L	L	L	L	L	L	L
8	63100629	T	C	nonsynonymous	E	E	D	E	E	E	E	E	E
9	82431787	A	C	synonymous	N	N	N	N	N	N	N	N	N
9	93714518	G	A	synonymous	F	F	F	F	F	F	F	F	F
9	93715751	C	T	synonymous	R	R	R	R	R	R	R	R	R
9	93723323	C	A	synonymous	R	R	R	R	R	R	R	R	R
10	52666633	G	A	synonymous	D	D	D	D	D	D	D	D	D
10	52673648	C	T	synonymous	E	E	E	E	E	E	E	E	E
10	52817678	G	A	synonymous	A	A	A	A	A	A	A	A	A
11	9635139	G	A	synonymous	R	R	R	R	R	R	R	R	R
11	10774221	A	G	synonymous	Q	Q	Q	Q	Q	Q	Q	Q	Q
11	12072925	G	A	synonymous	V	V	V	V	V	V	V	V	V
11	14363116	T	C	synonymous	K	K	K	K	K	K	K	K	K
11	19499782	A	G	synonymous	F	F	F	F	F	F	F	F	F
11	19499855	G	A	synonymous	D	D	D	D	D	D	D	D	D
11	24336812	T	C	synonymous	P	P	P	P	P	P	P	P	P
11	37147161	A	G	nonsynonymous	A	A	A	A	A	A	T	A	S
11	45656417	C	T	synonymous	G	G	G	G	G	G	G	G	G
11	47317536	T	C	synonymous	A	A	A	A	A	A	A	A	A
11	62022204	G	A	synonymous	P	P	P	P	P	P	P	P	P
11	62027809	C	T	synonymous	E	E	E	E	E	E	E	E	E
11	62090105	C	T	synonymous	H	H	H	H	H	H	H	H	H
11	62102064	G	A	synonymous	P	P	P	P	P	P	P	P	P
11	62118437	G	A	synonymous	E	E	E	E	E	E	E	E	E
12	10283861	A	G	synonymous	L	L	L	L	L	L	L	L	L
12	39450823	G	T	synonymous	T	T	T	T	T	T	T	T	T
12	40543138	A	C	synonymous	P	P	P	P	P	P	P	P	P
12	40572958	G	A	synonymous	L	L	L	L	L	L	L	L	L
12	50039095	G	A	synonymous	Y	Y	Y	Y	Y	Y	Y	Y	Y
12	62690123	C	T	synonymous	I	I	I	I	I	I	I	I	I
13	35118417	T	C	synonymous	C	C	C	C	C	C	C	C	C
13	61013136	G	A	synonymous	M	M	M	M	M	M	M	M	M
13	63638643	G	A	synonymous	R	R	R	R	R	R	R	R	R
13	63638660	C	A	synonymous	L	L	L	L	L	L	L	L	L
13	63638684	C	T	nonsynonymous	S	S	N	N	N	N	N	N	G
13	63638708	C	T	nonsynonymous	P	P	S	S	S	S	S	S	S
13	63638712	C	T	synonymous	K	K	K	K	K	K	K	K	K
13	63672520	C	A	nonsynonymous	E	E	E	E	E	K	K	E	E
13	63865117	G	A	synonymous	Q	Q	Q	Q	Q	Q	Q	Q	Q
13	67037916	G	A	synonymous	A	A	A	A	A	A	A	A	A
13	74232708	C	T	synonymous	Y	Y	Y	Y	Y	Y	Y	Y	Y
13	76784412	G	T	synonymous	R	R	R	R	R	R	R	R	R
14	9893069	G	A	synonymous	L	L	L	L	L	L	L	L	L
14	23631622	C	T	synonymous	S	S	S	S	S	S	S	S	S
14	44059990	T	C	synonymous	F	F	F	F	F	F	F	F	F
14	44060079	T	C	synonymous	W	W	W	W	W	W	W	W	W
15	23749380	G	A	nonsynonymous	D	D	D	E	E	E	E	E	E
15	29236928	C	T	nonsynonymous	I	I	I	M	M	I	I	I	V
15	49278229	G	A	synonymous	W	W	W	W	W	W	W	W	W
15	74915528	T	C	synonymous	D	D	D	D	D	D	D	D	D
15	74922335	G	A	synonymous	C	C	C	C	C	C	C	C	C
15	74930568	G	A	nonsynonymous	S	S	S	S	S	S	S	S	A
15	75052680	G	A	synonymous	C	C	C	C	C	C	C	C	C
15	75376101	C	A	synonymous	M	M	M	M	M	M	M	M	M
15	75382186	C	T	synonymous	R	R	R	R	R	R	R	R	R
17	53670765	G	A	synonymous	E	E	E	E	E	E	E	E	E
17	62139475	G	A	synonymous	I	I	I	I	I	I	I	I	I
17	62139517	G	A	synonymous	A	A	A	A	A	A	A	A	A
17	62139544	C	A	synonymous	R	R	R	R	R	R	R	R	R
17	71484287	C	T	synonymous	K	K	K	K	K	K	K	K	K
17	71484302	G	A	synonymous	Q	Q	Q	Q	Q	Q	Q	Q	Q
17	71485622	G	A	nonsynonymous	P	P	S	S	P	S	S	S	S
18	54118722	G	A	synonymous	H	H	H	H	H	H	H	H	H
18	58688066	A	G	synonymous	L	L	L	L	L	L	L	L	L
19	47039261	T	C	synonymous	S	S	S	S	S	S	S	S	S
19	49324444	C	A	nonsynonymous	D	D	D	D	D	D	D	D	E
20	50885332	C	T	synonymous	L	L	L	L	L	L	L	L	L
21	39262113	C	A	nonsynonymous	L	L	L	L	L	L	L	L	I
22	17846247	G	A	synonymous	S	S	S	S	S	S	S	P	S
22	21711043	A	G	synonymous	V	V	V	V	V	V	V	V	V
22	33282988	C	A	nonsynonymous	N	N	N	N	S	N	N	N	S
22	33563291	G	T	nonsynonymous	E	E	E	E	E	E	D	E	E
24	17236425	A	G	synonymous	L	L	L	L	L	L	L	L	L
24	25673175	T	C	synonymous	R	R	R	R	R	R	R	R	R
25	4100813	G	A	synonymous	H	H	H	H	H	H	H	H	H
25	8545669	C	A	synonymous	L	L	L	L	L	L	L	L	L
25	8545855	T	G	synonymous	C	C	C	C	C	C	C	C	C
25	17962125	C	T	synonymous	I	I	I	I	I	I	I	I	I
25	19206884	G	A	nonsynonymous	L	L	L	L	L	L	L	F	L
25	19207012	G	A	synonymous	Q	Q	Q	Q	Q	Q	Q	Q	Q
25	29847269	C	A	synonymous	A	A	A	A	A	A	A	A	A
25	40756048	C	T	synonymous	L	L	L	L	L	L	L	L	L
26	6423157	G	A	synonymous	Q	Q	Q	Q	Q	Q	Q	Q	Q

## Sheet: Supplementary Table S6
Supplementary Table S6. The nucleotide diversity and Tajimas'D analysis for an SGCSS and its correponding sites on five species. The SGCSS is located at chr13:63638708 of sheep reference genome. To perform this analysis, a 200 kb region centered on the SGCSS is extracted from sheep genome (red). Similarly, the 200 kb regions centered on the corresponding sites are extracted from goat (green), cow…
Specie	Nucleotide diversity				Tajimas'D
	Left	Right	All		Left	Right	All
Sheep	0.00112	0.00082	0.00097		0.89102	0.82579	0.85836
Goat	0.00087	0.00092	0.0009		-0.61416	-0.51076	-0.56252
Cow	0.00054	0.00051	0.00052		-0.98496	-0.35699	-0.67537
Pig	0.00199	0.0018	0.0019		-1.59878	-1.64239	-1.62055
Chicken	0.00224	0.0035	0.00287		-1.20516	-0.70514	-0.95546
Note:Left: the avarage values for the left side (100 kb) regions of five species. Right: the avarage values for the right side (100 kb) regions of five species. All: the avarage values for the 200 kb regions of five speices.
